# Supplementary material for: Genome‐Wide Analysis of DtxR and HrrA Regulons Reveals Novel Targets and a High Level of Interconnectivity Between Iron and Heme Regulatory Networks in Corynebacterium glutamicum
Source: Mol Microbiol. 2025 May 16;124(2):115–30. doi: 10.1111/mmi.15376 (PMC12327846; doi:10.1111/mmi.15376)
Supplement: Supplementary file 2 — Table S3. [file MMI-124-115-s001.xlsx]

## Sheet: Tabelle1
Table S3: Complete dataset of conditional genome-wide DtxR binding (ChAP-Seq) under iron excess and heme conditions. The Corynebacterium glutamicum ATCC13032 wild-type strain was modified to express a His-tagged variant of DtxR (including a flexible linker). For ChAP-Seq analysis, C. glutamicum::dtxR-C-linker-His was cultivated in triplicates in CGXII minimal medium supplemented with 2%(w/v) gluc…
NCgl number	gene name	annotation	function	distance to tss	distance to atg	found in iron condition	iron excess			found in heme condition	heme			Found in previous studies?
							1	2	3		1	2	3
NCgl0005	gyrB	DNA topoisomerase/gyrase IV, subunit B (EC:5.99.1.3)	DNA replication, recombination, repair, and degradation	-35	3	+	n.d.	n.d.	2007	-	n.d.	n.d.	n.d.	no
NCgl0027	znuB2	ABC-type Mn/Zn import system Znu2, permease component	Inorganic ion transport, metabolism, and storage	-94	-94	+	2133	n.d.	n.d.	-	n.d.	n.d.	n.d.	yes
NCgl0097		None	Unknown function	350	350	-	n.d.	n.d.	n.d.	+	2124	n.d.	n.d.	no
NCgl0123		None	Unknown function	-2	-2	+	3267	2353	n.d.	-	n.d.	n.d.	n.d.	yes
NCgl0168	oxiB	putative oxidoreductase dehydrogenase	General function prediction only	-53	-53	+	n.d.	2076	n.d.	-	n.d.	n.d.	n.d.	no
NCgl0176		None	Unknown function	-71	98	+	n.d.	2030	n.d.	-	n.d.	n.d.	n.d.	no
NCgl0193		None	Unknown function	-17	-17	+	2241	n.d.	n.d.	+	n.d.	n.d.	2797	no
NCgl0193		None	Unknown function	8	8	+	n.d.	2399	n.d.	+	n.d.	2319	n.d.	no
NCgl0325	rmlA1	TDP-glucose pyrophosphorylase, Glucose-1-phosphate thymidylyltransferase (EC:2.7.7.24)	Nucleotide transport and metabolism	-240	-240	-	n.d.	n.d.	n.d.	+	n.d.	2000	n.d.	no
NCgl0329		None	Unknown function	-9	-9	+	2268	n.d.	n.d.	-	n.d.	n.d.	n.d.	yes
NCgl0352	wzy	putative membrane protein, involved in polysaccharide polymerization, horizontally transferred	Cell wall/membrane/envelope biogenesis	-644	-392	+	n.d.	1938	n.d.	-	n.d.	n.d.	n.d.	no
NCgl0353		None	Unknown function	398	448	-	n.d.	n.d.	n.d.	+	2018	n.d.	n.d.	no
NCgl0359	sdhC sdhCD	succinate:menaquinone oxidoreductase, cytochrome b subunit	Central carbon metabolism; Anaerobic metabolism; Respiration and oxidative phosphorylation	-99	116	+	11501	8720	3572	+	3222	2999	3250	yes
NCgl0381	htaB	secreted heme transport-associated protein	Transport and metabolism of further metabolites	79	112	+	7128	7244	4575	+	n.d.	2679	n.d.	yes
NCgl0381	htaB	secreted heme transport-associated protein	Transport and metabolism of further metabolites	31	64	-	n.d.	n.d.	n.d.	+	2655	n.d.	3061	yes
NCgl0430	glyR	transcriptional regulator of glyA cg1133, ArsR-family	Signal transduction mechanisms	15	15	+	3240	3368	2598	-	n.d.	n.d.	n.d.	yes
NCgl0465		None	Unknown function	38	38	-	n.d.	n.d.	n.d.	+	3116	2759	2079	yes
NCgl0484		FecCD transport family%3B similar to ABC-type cobalamin/Fe3+-siderophore transport system	Inorganic ion transport, metabolism, and storage; Transport and metabolism of further metabolites	15	97	+	38986	27361	23260	+	36114	24434	31900	yes
NCgl0639	irp1	putative iron-siderophore ABC transporter, secreted siderophore-binding lipoprotein	Inorganic ion transport, metabolism, and storage; Transport and metabolism of further metabolites	-2	50	+	21599	18871	12250	+	14481	11157	12473	yes
NCgl0664	prpD1	2-methylcitrate dehydratase	Carbon source transport and metabolism	466	502	-	n.d.	n.d.	n.d.	+	n.d.	2040	n.d.	no
NCgl0777		None	Unknown function	27	185	+	3888	3045	1948	+	2691	n.d.	2192	yes
NCgl0817	pgi	glucose-6-phosphate isomerase (EC:5.3.1.9)	Central carbon metabolism	-707	-679	-	n.d.	n.d.	n.d.	+	n.d.	2000	n.d.	no
NCgl0841	pepD	putative trypsin-like serine protease PepD, EC:3.4.21.	Protein turnover and chaperones	-474	-474	-	n.d.	n.d.	n.d.	+	n.d.	n.d.	2268	no
NCgl0943	ripA	transcriptional regulator of iron proteins and repressor of aconitase, AraC-family	Signal transduction mechanisms	-43	13	+	2025	n.d.	n.d.	-	n.d.	n.d.	n.d.	yes
NCgl1173	ssuD1	alkanesulfonate monoxygenase, FMNH2-dependent aliphatic sulfonate monooxygenase EC:1.14.14.5	Transport and metabolism of further metabolites	174	174	-	n.d.	n.d.	n.d.	+	2089	2599	2306	no
NCgl1200		None	Unknown function	37	70	+	2241	n.d.	n.d.	-	n.d.	n.d.	n.d.	yes
NCgl1376		None	Unknown function	28	32	+	2106	n.d.	n.d.	-	n.d.	n.d.	n.d.	no
NCgl1376		None	Unknown function	128	132	-	n.d.	n.d.	n.d.	+	2478	n.d.	n.d.	no
NCgl1376		None	Unknown function	87	91	-	n.d.	n.d.	n.d.	+	n.d.	n.d.	2872	no
NCgl1395		None	Unknown function	71	71	+	3834	n.d.	2096	+	2054	n.d.	2986	yes
NCgl1395		None	Unknown function	48	48	+	n.d.	4014	n.d.	+	n.d.	2639	n.d.	yes
NCgl1444		None	Unknown function	64	149	+	2376	2076	n.d.	-	n.d.	n.d.	n.d.	yes
NCgl1450	metH	homocysteine methyltransferase, methionine synthase EC:2.1.1.13	Amino acid transport and metabolism	54	54	-	n.d.	n.d.	n.d.	+	3045	n.d.	n.d.	no
NCgl1450	metH	homocysteine methyltransferase, methionine synthase EC:2.1.1.13	Amino acid transport and metabolism	16	16	-	n.d.	n.d.	n.d.	+	n.d.	3519	3402	no
NCgl1646		None	Unknown function	-36	215	+	2889	3322	1978	+	2903	1920	n.d.	yes
NCgl1646		None	Unknown function	34	179	-	n.d.	n.d.	n.d.	+	n.d.	n.d.	2230	yes
NCgl1711		None	Unknown function	-346	-123	-	n.d.	n.d.	n.d.	+	n.d.	2119	n.d.	no
NCgl1781		None	Unknown function	433	433	+	5562	4153	2627	+	7223	5479	7673	no
NCgl1952	xerC	tyrosine recombinase	DNA replication, recombination, repair, and degradation	11	114	-	n.d.	n.d.	n.d.	+	5594	7038	6992	no
NCgl1959		similar to ABC-type cobalamin/Fe3+-siderophores transport systems	Carbon source transport and metabolism; Inorganic ion transport and metabolism	13	19	-	n.d.	n.d.	n.d.	+	2691	2359	2608	yes
NCgl2146	hmuO	heme oxygenase	Transport and metabolism of further metabolites	31	137	+	20573	15641	13312	+	17243	13477	16668	yes
NCgl2731		None	Unknown function	463	674	-	n.d.	n.d.	n.d.	+	n.d.	n.d.	2041	no
NCgl2766		similar to tellurite resistance protein and related permeases	General function prediction only	196	196	+	2457	n.d.	1978	-	n.d.	n.d.	n.d.	no
NCgl2766		similar to tellurite resistance protein and related permeases	General function prediction only	153	153	+	n.d.	2445	n.d.	-	n.d.	n.d.	n.d.	no
NCgl2769	mmpL1	exporter of the MMPL-family,associated with mycolic acid metabolism	Cell wall/membrane/envelope biogenesis	-440	-440	-	n.d.	n.d.	n.d.	+	n.d.	1880	n.d.	no
NCgl2776		None	Unknown function	426	426	-	n.d.	n.d.	n.d.	+	2266	n.d.	2419	yes
NCgl2834	hrrA	two component response regulator, control of heme homeostasis	Signal transduction mechanisms	-62	177	-	n.d.	n.d.	n.d.	+	2903	n.d.	3477	yes
NCgl2842	uspA3	universal stress protein no. 3 / protein E	Transcription including sigma factors, RNA processing and modification	-265	-197	-	n.d.	n.d.	n.d.	+	2018	n.d.	n.d.	no
NCgl2877		similar to predicted transcriptional regulators	Signal transduction mechanisms	15	80	+	4482	4291	2893	+	n.d.	n.d.	4422	yes
NCgl2877		similar to predicted transcriptional regulators	Signal transduction mechanisms	50	115	-	n.d.	n.d.	n.d.	+	4603	3199	n.d.	yes
NCgl2902	qor3	putative NADPH:quinone oxidoreductase (EC:1.6.5.5)	Respiration and oxidative phosphorylation	137	137	+	2700	2353	n.d.	-	n.d.	n.d.	n.d.	no
NCgl2939		similar to predicted Na+-dependent transporter	General function prediction only	-90	-90	+	n.d.	2215	n.d.	-	n.d.	n.d.	n.d.	no
NCgl2968		contains heavy-metal-associated domain	Inorganic ion transport, metabolism, and storage	-16	16	+	n.d.	n.d.	1889	-	n.d.	n.d.	n.d.	no
NCgl2980		contains MutT-like domain, similar to NTP pyrophosphohydrolases including oxidative damage repair enzymes	Nucleotide transport and metabolism	-328	-328	-	n.d.	n.d.	n.d.	+	n.d.	n.d.	2003	no

## Sheet: Functions
functions	count
Amino acid transport and metabolism	2
Carbon source transport and metabolism	1
Carbon source transport and metabolism; Inorganic ion transport and metabolism	1
Cell wall/membrane/envelope biogenesis	2
Central carbon metabolism	1
Central carbon metabolism; Anaerobic metabolism; Respiration and oxidative phosphorylation	1
DNA replication, recombination, repair, and degradation	2
General function prediction only	4
Inorganic ion transport, metabolism, and storage	2
Inorganic ion transport, metabolism, and storage; Transport and metabolism of further metabolites	2
Nucleotide transport and metabolism	2
Protein turnover and chaperones	1
Respiration and oxidative phosphorylation	1
Signal transduction mechanisms	5
Transcription including sigma factors, RNA processing and modification	1
Transport and metabolism of further metabolites	4
Unknown function	22
