# Supplementary material for: Genome‐Wide Analysis of DtxR and HrrA Regulons Reveals Novel Targets and a High Level of Interconnectivity Between Iron and Heme Regulatory Networks in Corynebacterium glutamicum
Source: Mol Microbiol. 2025 May 16;124(2):115–30. doi: 10.1111/mmi.15376 (PMC12327846; doi:10.1111/mmi.15376)
Supplement: Supplementary file 3 — Table S4. [file MMI-124-115-s003.xlsx]

## Sheet: Tabelle1
Table S4: Complete dataset of conditional genome-wide HrrA binding (ChAP-Seq) under iron excess and heme conditions. The Corynebacterium glutamicum ATCC13032 wild-type strain was modified to express a twin-Strep-tagged variant of HrrA (Keppel et al., 2020). For ChAP-Seq analysis, C. glutamicum::hrrA-twin-Strep was cultivated in triplicates in CGXII minimal medium supplemented with 2%(w/v) glucose…
NCgl number	gene	annotation	function	distance to tss	distance atg	iron excess			found in iron condition?	heme			found in heme condition?
						1	2	3		1	2	3
NCgl0003	recF	recombination protein RecF	DNA replication, recombination, repair, and degradation	23	82	n.d.	n.d.	n.d.	-	n.d.	n.d.	2449	+
NCgl0005	gyrB	DNA topoisomerase/gyrase IV, subunit B (EC:5.99.1.3)	DNA replication, recombination, repair, and degradation	-9	29	n.d.	3069	2539	+	n.d.	n.d.	n.d.	-
NCgl0007		None	Unknown function	-442	-376	n.d.	2518	n.d.	+	n.d.	n.d.	n.d.	-
NCgl0007		None	Unknown function	-386	-320	n.d.	n.d.	n.d.	-	n.d.	2432	n.d.	+
NCgl0023	ohr	putative organic hydroperoxide resistance/detoxification protein	General function prediction only	668	796	2312	n.d.	n.d.	+	n.d.	n.d.	n.d.	-
NCgl0023	ohr	putative organic hydroperoxide resistance/detoxification protein	General function prediction only	702	830	n.d.	2951	2267	+	n.d.	n.d.	n.d.	-
NCgl0031		similar to type II (general) secretory pathway (IISP) family proteins and heme exporter protein CcmA	Carbon source transport and metabolism	-481	-481	n.d.	n.d.	n.d.	-	n.d.	2662	n.d.	+
NCgl0046	fhaA	cytoplasmic protein with FHA and DUF domain	General function prediction only	37	264	2563	2636	n.d.	+	n.d.	n.d.	n.d.	-
NCgl0055		None	Unknown function	-106	-77	4373	4643	5441	+	3501	5028	n.d.	+
NCgl0056		None	Unknown function	248	248	2981	n.d.	n.d.	+	3562	4535	5550	+
NCgl0069		similar to D-isomer specific 2-hydroxyacid dehydrogenase, NAD binding domain	General function prediction only	2443	2493	2256	n.d.	2992	+	n.d.	n.d.	n.d.	-
NCgl0069		similar to D-isomer specific 2-hydroxyacid dehydrogenase,NAD binding domain	General function prediction only	4812	4862	n.d.	n.d.	n.d.	-	2641	n.d.	n.d.	+
NCgl0069		similar to D-isomer specific 2-hydroxyacid dehydrogenase, NAD binding domain	General function prediction only	2462	2512	n.d.	3738	n.d.	+	n.d.	n.d.	n.d.	-
NCgl0069		similar to D-isomer specific 2-hydroxyacid dehydrogenase, NAD binding domain	General function prediction only	4771	4821	n.d.	n.d.	n.d.	-	n.d.	n.d.	3047	+
NCgl0078		None	General function prediction only	4582	4582	n.d.	n.d.	2131	+	n.d.	n.d.	2394	+
NCgl0078		None	General function prediction only	4549	4549	n.d.	2400	n.d.	+	n.d.	n.d.	n.d.	-
NCgl0083	ureA	urease γ subunit (EC:3.5.1.5)	Transport and metabolism of further metabolites	535	559	n.d.	n.d.	n.d.	-	n.d.	3713	3102	+
NCgl0098	putA	proline dehydrogenase/δ-1-pyrroline-5-carboxylate dehydrogenase (EC:1.5.99.8)	Respiration and oxidative phosphorylation; Amino acid transport and metabolism	19	101	n.d.	2597	n.d.	+	n.d.	2826	2340	+
NCgl0098	putA	proline dehydrogenase/δ-1-pyrroline-5-carboxylate dehydrogenase (EC:1.5.99.8)	Respiration and oxidative phosphorylation; Amino acid transport and metabolism	-18	64	n.d.	n.d.	2448	+	n.d.	n.d.	n.d.	-
NCgl0106		None	General function prediction only	3480	3736	n.d.	2243	n.d.	+	n.d.	n.d.	n.d.	-
NCgl0117	hde	putative esterase/lipase protein (EC:3.1.1.3)	General function prediction only	306	306	2619	3305	2176	+	5343	5126	3918	+
NCgl0126		probably involved in cell wall biogenesis	General function prediction only	327	433	n.d.	n.d.	n.d.	-	2948	n.d.	n.d.	+
NCgl0154	iolR	repressor of myo-inositol utilization genes, GntR-family, essential on gluconeogenetic substrates	Signal transduction mechanisms	-860	-723	2229	n.d.	n.d.	+	2395	2530	n.d.	+
NCgl0155	iolC	carbohydrate kinase, myo-inositol catabolism	Carbon source transport and metabolism	1156	1214	n.d.	2243	n.d.	+	n.d.	n.d.	2394	+
NCgl0161	iolG	putative oxidoreductase, myo-inositol 2-dehydrogenase (EC:1.1.1.18)	Carbon source transport and metabolism	249	249	3036	4053	3537	+	8168	9004	9577	+
NCgl0171	cspA	cold-shock protein A, contains signal peptide for secretion	Transcription including sigma factors, RNA processing and modification	-47	133	2479	3187	n.d.	+	n.d.	n.d.	n.d.	-
NCgl0176		None	Signal transduction mechanisms	-43	224	2284	2676	2312	+	n.d.	3451	n.d.	+
NCgl0177		None	Unknown function	262	397	3398	4722	3990	+	5036	7295	6421	+
NCgl0184	emb (embC)	arabinosyltransferase	Cell wall/membrane/envelope biogenesis	-824	-824	n.d.	n.d.	n.d.	-	2702	n.d.	n.d.	+
NCgl0184	emb (embC)	arabinosyltransferase	Cell wall/membrane/envelope biogenesis	-749	-749	n.d.	n.d.	n.d.	-	n.d.	2530	2177	+
NCgl0187		None	Carbon source transport and metabolism	-8	-5	2256	n.d.	n.d.	+	n.d.	n.d.	n.d.	-
NCgl0187		None	Carbon source transport and metabolism	-676	-673	2173	2243	n.d.	+	n.d.	n.d.	n.d.	-
NCgl0189		None	Unknown function	598	598	n.d.	n.d.	2584	+	n.d.	n.d.	n.d.	-
NCgl0196		None	Unknown function	174	174	n.d.	n.d.	n.d.	-	2518	2760	2449	+
NCgl0199		None	General function prediction only	-1331	-1048	4011	4446	4262	+	8291	8643	6421	+
NCgl0207	moaB	molybdopterin cofactor biosynthesis protein, Mog-family	Coenzyme transport and metabolism	18	288	n.d.	n.d.	2358	+	n.d.	n.d.	n.d.	-
NCgl0219		None	General function prediction only	275	275	n.d.	2597	n.d.	+	n.d.	n.d.	n.d.	-
NCgl0236		None		6521	6580	n.d.	n.d.	n.d.	-	n.d.	n.d.	2557	+
NCgl0237	aspT (aspB)	aspartate aminotransferase, AT class I (EC:2.6.1.1)	Amino acid transport and metabolism	46	230	2173	n.d.	n.d.	+	n.d.	n.d.	n.d.	-
NCgl0237	aspT (aspB)	aspartate aminotransferase, AT class I (EC:2.6.1.1)	Amino acid transport and metabolism	-52	132	n.d.	2282	n.d.	+	n.d.	n.d.	n.d.	-
NCgl0245	leuA	2-isopropylmalate synthase (EC:2.3.3.13)	Amino acid transport and metabolism	-1393	-1154	2591	n.d.	2584	+	4913	5389	4081	+
NCgl0246		similar to permeases of the drug/metabolite transporter (DMT) superfamily	Unknown function	23	202	8134	7909	8433	+	13143	16858	13114	+
NCgl0250	sigC	RNA polymerase Ïƒ factor, ECF-family, control of branched quinol oxidation pathway	Transcription including sigma factors, RNA processing and modification	53	53	9499	13771	9794	+	22724	26980	26336	+
NCgl0268	cgtR1	two component response regulator	Signal transduction mechanisms	-9	-9	n.d.	n.d.	n.d.	-	3378	n.d.	n.d.	+
NCgl0275	whcA (whiB4)	negative role in SigH-mediated oxidative stress response, WhiB homolog	Cell wall/membrane/envelope biogenesis	-51	103	n.d.	2400	n.d.	+	n.d.	2958	2503	+
NCgl0279	phdA (fadD1)	acyl:CoA ligase transmembrane protein	Carbon source transport and metabolism	163	163	4819	5902	4353	+	6019	7723	8815	+
NCgl0302		distinct helicase with a unique C-terminal domain including a metal-binding cysteine cluster	Transcription including sigma factors, RNA processing and modification	-42	50	n.d.	3620	3763	+	n.d.	n.d.	n.d.	-
NCgl0302		distinct helicase with a unique C-terminal domain including a metal-binding cysteine cluster	Transcription including sigma factors, RNA processing and modification	235	336	n.d.	3305	n.d.	+	n.d.	n.d.	n.d.	-
NCgl0303	cspA2	cold-shock protein A2	Transcription including sigma factors, RNA processing and modification	-60	108	2396	n.d.	n.d.	+	n.d.	n.d.	n.d.	-
NCgl0316		None	General function prediction only	366	366	3315	3541	3582	+	5650	9694	8597	+
NCgl0333		member of the peptidase S9A	Protein turnover and chaperones	-151	-151	2340	n.d.	n.d.	+	n.d.	n.d.	n.d.	-
NCgl0333		member of the peptidase S9A	Protein turnover and chaperones	-194	-194	n.d.	2558	n.d.	+	3562	6145	4734	+
NCgl0342		None	General function prediction only	-699	-455	4903	5351	5033	+	9827	9957	8108	+
NCgl0344	wzx	putative translocase involved in export of a cell surface polysaccaride, horizontally transferred	Cell wall/membrane/envelope biogenesis	-1150	-871	3900	4485	n.d.	+	5589	5718	5768	+
NCgl0344	wzx	putative translocase involved in export of a cell surface polysaccaride, horizontally transferred	Cell wall/membrane/envelope biogenesis	583	862	2702	4053	2947	+	3194	4206	3156	+
NCgl0344	wzx	putative translocase involved in export of a cell surface polysaccaride, horizontally transferred	Cell wall/membrane/envelope biogenesis	-670	-391	n.d.	n.d.	n.d.	-	3439	3746	4897	+
NCgl0345	murA	UDP-N-acetylglucosamine 1-carboxyvinyltransferase (EC:2.5.1.7), horizontally transferred	Cell wall/membrane/envelope biogenesis	-1387	-1303	2229	2636	n.d.	+	n.d.	2629	n.d.	+
NCgl0345	murA	UDP-N-acetylglucosamine 1-carboxyvinyltransferase (EC:2.5.1.7), horizontally transferred	Cell wall/membrane/envelope biogenesis	580	664	n.d.	n.d.	3310	+	n.d.	n.d.	n.d.	-
NCgl0347		None	General function prediction only	-90	-82	2424	3187	1950	+	n.d.	3122	3047	+
NCgl0347		None	General function prediction only	485	759	n.d.	n.d.	n.d.	-	3255	n.d.	n.d.	+
NCgl0347		None	General function prediction only	-118	-110	n.d.	n.d.	n.d.	-	2702	n.d.	n.d.	+
NCgl0347		None	General function prediction only	399	673	n.d.	n.d.	n.d.	-	n.d.	2892	n.d.	+
NCgl0349		None	General function prediction only	-264	-264	n.d.	n.d.	n.d.	-	2641	3056	n.d.	+
NCgl0349		None	General function prediction only	-231	-231	n.d.	n.d.	n.d.	-	n.d.	n.d.	3863	+
NCgl0349		None	General function prediction only	472	472	n.d.	n.d.	2358	+	n.d.	n.d.	n.d.	-
NCgl0350		None	Cell wall/membrane/envelope biogenesis	1	66	2646	3581	n.d.	+	2334	n.d.	n.d.	+
NCgl0350		None	Cell wall/membrane/envelope biogenesis	-441	-376	n.d.	2518	n.d.	+	n.d.	n.d.	n.d.	-
NCgl0351	udgA1	UDP-glucose 6-dehydrogenase (EC:1.1.1.22), horizontally transferred	Nucleotide transport and metabolism	-478	-255	n.d.	n.d.	n.d.	-	2457	n.d.	n.d.	+
NCgl0352	wzy	putative membrane protein, involved in polysaccharide polymerization, horizontally transferred	Cell wall/membrane/envelope biogenesis	55	307	4875	6925	4534	+	7063	8938	7128	+
NCgl0353		None	General function prediction only	-17	15	n.d.	n.d.	n.d.	-	3378	n.d.	n.d.	+
NCgl0354		member of the isoleucine patch superfamily	General function prediction only	-3	288	2646	3266	n.d.	+	n.d.	3713	2394	+
NCgl0359	sdhC sdhCD	succinate:menaquinone oxidoreductase, cytochrome b subunit	Central carbon metabolism; Anaerobic metabolism; Respiration and oxidative phosphorylation	61	276	44877	60790	45748	+	60925	92934	64915	+
NCgl0367		similar to permeases of the major facilitator superfamily	Unknown function	-88	-46	2284	2479	n.d.	+	2395	n.d.	n.d.	+
NCgl0367		similar to permeases of the major facilitator superfamily	Unknown function	-37	5	n.d.	n.d.	2403	+	n.d.	3615	3374	+
NCgl0375	copA (ctpA, ctpV)	copper-transporting P-type ATPase (EC:3.6.3.4)	Inorganic ion transport, metabolism, and storage	-12	17	n.d.	n.d.	2358	+	n.d.	n.d.	n.d.	-
NCgl0377	htaA	secreted heme transport-associated protein	Transport and metabolism of further metabolites	31	173	2813	n.d.	2448	+	4606	4765	5278	+
NCgl0377	htaA	secreted heme transport-associated protein	Transport and metabolism of further metabolites	-9	133	n.d.	2361	n.d.	+	n.d.	n.d.	n.d.	-
NCgl0385		None	Unknown function	388	388	16714	17863	18907	+	33840	46105	34498	+
NCgl0390	gpmA	phosphoglyceromutase (EC:5.4.2.1), also important role for cell division and morphology	Central carbon metabolism	19	26	1978	n.d.	n.d.	+	n.d.	n.d.	n.d.	-
NCgl0390	gpmA	phosphoglyceromutase (EC:5.4.2.1), also important role for cell division and morphology	Central carbon metabolism	-44	-37	n.d.	2361	n.d.	+	n.d.	n.d.	n.d.	-
NCgl0391	senX3 (cgtS4)	two component sensor kinase	Post-translational modification; Signal transduction mechanisms	38	38	n.d.	n.d.	2176	+	n.d.	n.d.	n.d.	-
NCgl0400		None	General function prediction only	360	433	13455	16958	15960	+	23338	29444	22908	+
NCgl0405	qsuR	transcriptional activator of qsuABCD genes, LysR-family	Signal transduction mechanisms	-45	11	4680	4761	3582	+	7554	9070	7509	+
NCgl0410		None	Translation, ribosomal structure and biogenesis	16	16	n.d.	n.d.	n.d.	-	2457	2728	2884	+
NCgl0420	hemE	uroporphyrinogen decarboxylase (EC:4.1.1.37), involved in heme biosynthesis	Transport and metabolism of further metabolites	17	17	26937	30493	24620	+	68356	80972	67690	+
NCgl0422	hemL	glutamate-1-semialdehyde 2,1-aminomutase, AT class II EC:5.4.3.8 involved in heme biosynthesis	Transport and metabolism of further metabolites	-228	-228	2006	n.d.	n.d.	+	n.d.	n.d.	n.d.	-
NCgl0425	ccsA	cytochrome c biogenesis protein, membrane protein, DsbD-family	Transport and metabolism of further metabolites	198	198	n.d.	n.d.	2312	+	n.d.	n.d.	n.d.	-
NCgl0427	ccsB	cytochrome c assembly membrane protein, CcsA-family	Transport and metabolism of further metabolites	-29	-29	n.d.	n.d.	n.d.	-	2334	n.d.	n.d.	+
NCgl0435	menE	O-succinylbenzoic acid-CoA ligase (EC:6.2.1.26), , involved in menaquinone biosynthesis	Coenzyme transport and metabolism	-561	-559	4596	n.d.	4489	+	5712	7361	7672	+
NCgl0435	menE	O-succinylbenzoic acid-CoA ligase (EC:6.2.1.26), , involved in menaquinone biosynthesis	Coenzyme transport and metabolism	-529	-527	n.d.	4997	n.d.	+	n.d.	n.d.	n.d.	-
NCgl0445	pitA	low-affinity phosphate transport protein, Pit-family	Inorganic ion transport, metabolism, and storage	395	550	n.d.	2479	n.d.	+	n.d.	n.d.	n.d.	-
NCgl0455		None	General function prediction only	1257	1257	5794	6610	5940	+	7738	13441	13331	+
NCgl0455		None	General function prediction only	-13	-13	2674	3856	3264	+	3439	5652	3591	+
NCgl0459	rplK	50S ribosomal protein L11	Translation, ribosomal structure and biogenesis	9	161	n.d.	n.d.	2267	+	n.d.	n.d.	n.d.	-
NCgl0461	pwkR/gabR	putative transcriptional regulator, similar to purR of Bacillus subtilis that regulates purine catabolism	signal transduction mechanisms	-667	-667	n.d.	n.d.	n.d.	-	2825	n.d.	3428	+
NCgl0461	pwkR/gabR	putative transcriptional regulator, similar to purR of Bacillus subtilis that regulates purine catabolism	signal transduction mechanisms	-593	-593	n.d.	n.d.	2222	+	n.d.	3319	n.d.	+
NCgl0461	pwkR/gabR	putative transcriptional regulator, similar to purR of Bacillus subtilis that regulates purine catabolism	signal transduction mechanisms	-119	-119	n.d.	n.d.	n.d.	-	n.d.	2596	n.d.	+
NCgl0461	pwkR/gabR	putative transcriptional regulator, similar to purR of Bacillus subtilis that regulates purine catabolism	signal transduction mechanisms	-26	-26	n.d.	2361	n.d.	+	n.d.	n.d.	n.d.	-
NCgl0468	rplJ	50S ribosomal protein L10	Translation, ribosomal structure and biogenesis	-1	250	n.d.	2715	2312	+	n.d.	n.d.	n.d.	-
NCgl0471	rpoB	DNA-directed RNA polymerase β subunit (EC:2.7.7.6), essential	Transcription including sigma factors, RNA processing and modification	-9	218	3064	2794	2494	+	n.d.	n.d.	n.d.	-
NCgl0475		None	Unknown function	213	213	n.d.	2676	n.d.	+	n.d.	n.d.	n.d.	-
NCgl0476	rpsL	30S ribosomal protein S12	Translation, ribosomal structure and biogenesis	-94	168	2396	n.d.	n.d.	+	n.d.	n.d.	n.d.	-
NCgl0476	rpsL	30S ribosomal protein S12	Translation, ribosomal structure and biogenesis	-43	219	n.d.	n.d.	2856	+	n.d.	n.d.	n.d.	-
NCgl0478	fusA	elongation factor EF-2/G EC:3.6.5.3	Translation, ribosomal structure and biogenesis	-118	-14	n.d.	2439	n.d.	+	n.d.	n.d.	n.d.	-
NCgl0505	fdhD	formate dehydrogenase accessory protein	Carbon source transport and metabolism	-283	-283	n.d.	n.d.	n.d.	-	2764	3089	2775	+
NCgl0515	rpsH	30S ribosomal protein S8	Translation, ribosomal structure and biogenesis	-5	227	n.d.	n.d.	2222	+	n.d.	n.d.	n.d.	-
NCgl0522	creB	putative membrane protein	Unknown function	203	252	3482	n.d.	n.d.	+	n.d.	n.d.	n.d.	-
NCgl0522	creB	putative membrane protein	Unknown function	-10	39	3426	4053	3537	+	6817	8051	6638	+
NCgl0522	creB	putative membrane protein	Unknown function	363	412	n.d.	n.d.	n.d.	-	5650	6474	6421	+
NCgl0532	secY	preprotein translocase subunit	Protein secretion	34	147	2451	n.d.	n.d.	+	n.d.	n.d.	n.d.	-
NCgl0532	secY	preprotein translocase subunit	Protein secretion	588	701	n.d.	n.d.	n.d.	-	2395	2465	n.d.	+
NCgl0532	secY	preprotein translocase subunit	Protein secretion	-30	83	n.d.	2203	2403	+	n.d.	n.d.	n.d.	-
NCgl0536	infA	translation initiation factor IF-1	Translation, ribosomal structure and biogenesis	59	147	n.d.	2400	n.d.	+	n.d.	n.d.	n.d.	-
NCgl0541	rplQ	50S ribosomal protein L17	Translation, ribosomal structure and biogenesis	4	4	n.d.	n.d.	n.d.	-	n.d.	3746	3210	+
NCgl0553		None	Unknown function	-449	-357	2507	n.d.	3174	+	4975	4929	4407	+
NCgl0553		None	Unknown function	-471	-379	n.d.	2321	n.d.	+	n.d.	n.d.	n.d.	-
NCgl0556	rplM	50S ribosomal protein L13	Translation, ribosomal structure and biogenesis	-66	75	2674	n.d.	n.d.	+	n.d.	n.d.	n.d.	-
NCgl0556	rplM	50S ribosomal protein L13	Translation, ribosomal structure and biogenesis	-134	7	n.d.	n.d.	2403	+	2395	n.d.	n.d.	+
NCgl0556	rplM	50S ribosomal protein L13	Translation, ribosomal structure and biogenesis	15	156	n.d.	3069	n.d.	+	n.d.	n.d.	n.d.	-
NCgl0557	rpsI	30S ribosomal protein S9	Translation, ribosomal structure and biogenesis	409	409	n.d.	n.d.	n.d.	-	n.d.	2530	n.d.	+
NCgl0570		similar to sugar kinases	Unknown function	24	24	8329	8381	7028	+	8107	12290	7672	+
NCgl0604	phr	deoxyribodipyrimidine photolyase (EC:4.1.99.3)	DNA replication, recombination, repair, and degradation	-1087	-940	n.d.	n.d.	n.d.	-	n.d.	2530	n.d.	+
NCgl0611	dnaE2	DNA polymerase III subunit α (EC:2.7.7.7)	DNA replication, recombination, repair, and degradation	-1335	-1335	n.d.	2282	2539	+	2641	4502	4462	+
NCgl0623		None	Unknown function	255	255	8385	10623	9657	+	12836	16891	12352	+
NCgl0646		similar to ABC-type cobalamin/Fe3+-siderophores transport systems	Inorganic ion transport, metabolism, and storage; Transport and metabolism of further metabolites	36	72	10920	13378	11788	+	14064	17055	13603	+
NCgl0648		similar to tRNA-processing ribonuclease BN	General function prediction only	-144	-144	2368	2321	2403	+	3009	3845	2829	+
NCgl0659	pyc	pyruvate carboxylase (EC:6.4.1.1)	Central carbon metabolism	-749	-693	n.d.	n.d.	n.d.	-	n.d.	3122	n.d.	+
NCgl0670	accBC	biotin carboxylase and biotin carboxyl carrier protein EC:6.3.4.14,6.4.1.2,6.4	Lipid transport and metabolism	12	194	n.d.	2558	n.d.	+	n.d.	n.d.	n.d.	-
NCgl0675	maf	putative septum formation protein Maf-like protein	Cell division, chromosome partitioning	-290	-290	n.d.	n.d.	n.d.	-	n.d.	2662	n.d.	+
NCgl0694	tusG	trehalose uptake system, ABC-type, permease protein	Carbon source transport and metabolism	-25	-25	n.d.	n.d.	2176	+	3071	3549	3754	+
NCgl0710	manC (rmlA2)	GDP-mannose pyrophosphorylase, mannose-1-phosphate guanylyltransferase GDP EC:2.7.7.22	Cell wall/membrane/envelope biogenesis	-486	-302	n.d.	n.d.	n.d.	-	3316	4042	3700	+
NCgl0725	psrp-1	putative ribosome-associated protein Y	Translation, ribosomal structure and biogenesis	-147	-67	2841	n.d.	n.d.	+	n.d.	n.d.	n.d.	-
NCgl0725	psrp-1	putative ribosome-associated protein Y	Translation, ribosomal structure and biogenesis	-80	0	n.d.	2636	n.d.	+	n.d.	n.d.	n.d.	-
NCgl0726	secA1	preprotein translocase, essential	Protein secretion	309	391	n.d.	n.d.	3264	+	n.d.	n.d.	n.d.	-
NCgl0732		None	Unknown function	0	62	4067	5154	3854	+	9458	14394	14909	+
NCgl0736		None	Unknown function	53	53	4262	4722	4625	+	12283	14591	16977	+
NCgl0753	pdxR	pyridoxal phosphate biosynthesis transcriptional regulator, aminotransferase, GntR-family	Signal transduction mechanisms	-120	-120	n.d.	n.d.	n.d.	-	n.d.	n.d.	2340	+
NCgl0756		None	Unknown function	129	151	n.d.	n.d.	n.d.	-	n.d.	n.d.	3265	+
NCgl0757		None	Unknown function	66	105	n.d.	n.d.	n.d.	-	3255	n.d.	n.d.	+
NCgl0757		None	Unknown function	149	188	n.d.	3069	n.d.	+	n.d.	3713	n.d.	+
NCgl0773		None	Inorganic ion transport, metabolism, and storage; Transport and metabolism of further metabolites	-538	-538	n.d.	n.d.	n.d.	-	n.d.	2596	2503	+
NCgl0775		None	Unknown function	4556	4690	2396	n.d.	2131	+	n.d.	n.d.	n.d.	-
NCgl0775		None	Unknown function	4469	4603	n.d.	2479	n.d.	+	n.d.	n.d.	n.d.	-
NCgl0776		None	Inorganic ion transport, metabolism, and storage; Transport and metabolism of further metabolites	2991	3071	n.d.	2361	n.d.	+	n.d.	n.d.	n.d.	-
NCgl0780		None	General function prediction only	384	384	2284	2715	n.d.	+	3685	4173	3809	+
NCgl0780		None	General function prediction only	3516	3516	n.d.	n.d.	n.d.	-	2887	n.d.	n.d.	+
NCgl0780		None	General function prediction only	62	62	n.d.	2125	2403	+	2764	4141	2721	+
NCgl0780		None	General function prediction only	3567	3567	n.d.	n.d.	n.d.	-	n.d.	n.d.	3265	+
NCgl0786	cspB	cold shock protein	Transcription including sigma factors, RNA processing and modification	-7	59	n.d.	2282	n.d.	+	n.d.	n.d.	n.d.	-
NCgl0794	serC	phosphoserine aminotransferase, AT class IV EC:2.6.1.52, loss causes serine-auxotrophic	Amino acid transport and metabolism	160	220	2479	n.d.	2040	+	2579	3352	3102	+
NCgl0794	serC	phosphoserine aminotransferase, AT class IV EC:2.6.1.52, loss causes serine-auxotrophic	Amino acid transport and metabolism	203	263	n.d.	2794	n.d.	+	n.d.	n.d.	n.d.	-
NCgl0795	gltA	citrate synthase (EC:2.3.3.1)	Central carbon metabolism	-936	-742	5627	6453	6756	+	12652	15478	11372	+
NCgl0797	accD3	acetyl-coenzyme A carboxylase carboxyl transferase (EC:6.4.1.2)	Lipid transport and metabolism	-84	81	n.d.	n.d.	n.d.	-	2764	2925	n.d.	+
NCgl0829	amtR	master regulator of nitrogen control, repressor, TetR-family	Signal transduction mechanisms	382	423	n.d.	n.d.	n.d.	-	2211	2760	3047	+
NCgl0834	rpmB	50S ribosomal protein L28	Translation, ribosomal structure and biogenesis	12	126	n.d.	2794	2403	+	n.d.	n.d.	n.d.	-
NCgl0839	cgtR2	two component response regulator	Signal transduction mechanisms	87	199	n.d.	n.d.	n.d.	-	n.d.	2563	2557	+
NCgl0840	cgtS2	two component sensor kinase	Signal transduction mechanisms	-555	-555	3566	2794	3718	+	7431	7723	6203	+
NCgl0867	tnp6c	transposase fragment	DNA replication, recombination, repair, and degradation	59	357	2424	n.d.	2312	+	n.d.	2432	n.d.	+
NCgl0883		None	Unknown function	57	57	16463	20067	18227	+	39552	46368	36239	+
NCgl0884		None	Unknown function	-131	-131	3148	2597	2494	+	4913	4831	3700	+
NCgl0900	gapB (gapX)	glyceraldehyde-3-phosphate dehydrogenase gluconeogenesis	Central carbon metabolism	194	274	n.d.	n.d.	n.d.	-	2579	3746	3374	+
NCgl0907		similar to permeases of the major facilitator superfamily	General function prediction only	21	21	30113	34467	32010	+	53370	60663	40429	+
NCgl0914		similar to ABC-type multidrug/protein/lipid transport system		386	454	5711	6374	4081	+	6264	11272	6747	+
NCgl0917		None	Unknown function	59	59	n.d.	2361	n.d.	+	n.d.	n.d.	n.d.	-
NCgl0927		None	Unknown function	-1115	-948	n.d.	n.d.	2312	+	4422	3878	3374	+
NCgl0927		None	Unknown function	-1090	-923	n.d.	2243	n.d.	+	n.d.	n.d.	n.d.	-
NCgl0929	lysI	L-lysine permease	Amino acid transport and metabolism	549	549	3231	n.d.	3673	+	n.d.	5291	4788	+
NCgl0929	lysI	L-lysine permease	Amino acid transport and metabolism	524	524	n.d.	4171	n.d.	+	3255	n.d.	n.d.	+
NCgl0935	eno	enolase EC:4.2.1.11 phosphopyruvate hydratase	Central carbon metabolism	290	360	n.d.	n.d.	n.d.	-	n.d.	2728	n.d.	+
NCgl0935	eno	enolase EC:4.2.1.11 phosphopyruvate hydratase	Central carbon metabolism	-5	53	n.d.	2479	n.d.	+	n.d.	n.d.	n.d.	-
NCgl0947		None	Unknown function	28	74	n.d.	2164	n.d.	+	n.d.	n.d.	n.d.	-
NCgl0968	ssuI	NADPH-dependent FMN reductase (EC:1.5.1.29) required for sulfonate and sulfonate ester utilization	Transport and metabolism of further metabolites	-28	192	n.d.	2439	n.d.	+	2395	2793	n.d.	+
NCgl0968	ssuI	NADPH-dependent FMN reductase (EC:1.5.1.29) required for sulfonate and sulfonate ester utilization	Transport and metabolism of further metabolites	-86	134	n.d.	n.d.	2222	+	n.d.	n.d.	n.d.	-
NCgl0978		None	Unknown function	-1928	-1776	2563	2676	n.d.	+	3194	4239	n.d.	+
NCgl0978		None	Unknown function	-1877	-1725	n.d.	n.d.	n.d.	-	n.d.	n.d.	3102	+
NCgl0993	tnp9a	transposase	DNA replication, recombination, repair, and degradation	-466	-387	n.d.	n.d.	n.d.	-	n.d.	2596	2340	+
NCgl1038		similar to LmbE	Unknown function	-296	-296	n.d.	2518	n.d.	+	n.d.	n.d.	n.d.	-
NCgl1053		None	General function prediction only	1	79	n.d.	n.d.	2131	+	n.d.	n.d.	n.d.	-
NCgl1069		None	Unknown function	-26	22	n.d.	2243	n.d.	+	n.d.	n.d.	n.d.	-
NCgl1093		None	General function prediction only	538	538	n.d.	n.d.	n.d.	-	n.d.	2629	2394	+
NCgl1096		None	General function prediction only	108	108	2813	3148	3718	+	4176	n.d.	5659	+
NCgl1096		None	General function prediction only	94	94	n.d.	n.d.	n.d.	-	n.d.	7197	n.d.	+
NCgl1098		None	General function prediction only	-831	-831	n.d.	n.d.	n.d.	-	3378	4075	4190	+
NCgl1104	cydA	cytochrome bd oxidase, subunit I	Respiration and oxidative phosphorylation	190	190	8441	10387	7663	+	11055	13506	11209	+
NCgl1133	lysA	diaminopimelate decarboxylase (EC:4.1.1.20)	Amino acid transport and metabolism	-47	121	4986	5390	5259	+	12652	13375	10175	+
NCgl1144	mog	putative molybdopterin biosynthesis MOG protein	Coenzyme transport and metabolism	335	512	n.d.	2203	n.d.	+	n.d.	n.d.	n.d.	-
NCgl1147		similar to hemolysins and related proteins containing CBS domains	Unknown function	-510	-390	n.d.	n.d.	n.d.	-	2395	2629	n.d.	+
NCgl1153	prfA	peptide chain release factor 1 RF-1	Translation, ribosomal structure and biogenesis	504	636	n.d.	n.d.	n.d.	-	2457	2563	n.d.	+
NCgl1158	atpI	putative protein, conserved, maybe related to Mg2+ uptake	Inorganic ion transport, metabolism, and storage	143	143	n.d.	n.d.	n.d.	-	n.d.	2465	n.d.	+
NCgl1159	atpB	F1FO-ATP synthase, a-subunit of FO part	Respiration and oxidative phosphorylation	316	316	2145	n.d.	n.d.	+	n.d.	n.d.	n.d.	-
NCgl1200		None	Transport and metabolism of further metabolites	292	325	n.d.	n.d.	n.d.	-	n.d.	2498	n.d.	+
NCgl1202	pfkA (pfk)	6-phosphofructokinase EC:2.7.1.11	Central carbon metabolism	-6	-6	n.d.	n.d.	2176	+	n.d.	n.d.	n.d.	-
NCgl1203	rbsR	transcriptional repressor of of the ribose importer RbsACBD, LacI-family	Signal transduction mechanisms	-304	-230	n.d.	n.d.	n.d.	-	n.d.	3812	n.d.	+
NCgl1241	odx	oxaloacetate decarboxylase	Central carbon metabolism	-158	-158	n.d.	2321	n.d.	+	2825	4929	4135	+
NCgl1250		None	Unknown function	1080	1080	3176	n.d.	n.d.	+	n.d.	n.d.	n.d.	-
NCgl1250		None	Unknown function	1214	1214	n.d.	n.d.	3083	+	n.d.	n.d.	n.d.	-
NCgl1251		None	General function prediction only	-146	-146	n.d.	2597	n.d.	+	4176	4075	4135	+
NCgl1259		None	Unknown function	-64	-31	n.d.	2085	n.d.	+	3316	4042	3482	+
NCgl1290		None	Prophage genes	-15	-15	2229	2794	2358	+	2395	2859	n.d.	+
NCgl1300		None	General function prediction only	-48	-48	n.d.	n.d.	n.d.	-	2764	n.d.	2449	+
NCgl1303		None	General function prediction only	-148	-97	n.d.	n.d.	n.d.	-	n.d.	n.d.	3102	+
NCgl1304	rpsA	30S ribosomal protein S1, conserved	Translation, ribosomal structure and biogenesis	252	400	n.d.	n.d.	n.d.	-	2395	3713	n.d.	+
NCgl1306	coaE	dephospho-CoA kinase (EC:2.7.1.24)	Coenzyme transport and metabolism	142	142	2368	3305	2448	+	6633	7131	6421	+
NCgl1324	infC	translation initiation factor IF-3	Translation, ribosomal structure and biogenesis	-7	199	2145	n.d.	n.d.	+	n.d.	n.d.	n.d.	-
NCgl1324	infC	translation initiation factor IF-3	Translation, ribosomal structure and biogenesis	28	234	n.d.	3030	2176	+	n.d.	n.d.	n.d.	-
NCgl1350		None	Unknown function	53	118	n.d.	n.d.	n.d.	-	n.d.	n.d.	2503	+
NCgl1354a		None		2422	2422	n.d.	n.d.	n.d.	-	2702	n.d.	n.d.	+
NCgl1354a		None		73	73	n.d.	2321	n.d.	+	n.d.	n.d.	n.d.	-
NCgl1360		None	Unknown function	44	44	n.d.	n.d.	n.d.	-	2457	2826	2449	+
NCgl1383		None	General function prediction only	-63	12	n.d.	2754	2176	+	3316	4338	3537	+
NCgl1390		None	Unknown function	-117	7	3036	3148	3038	+	2518	4765	3972	+
NCgl1440	arc (mpa)	AAA+ ATPase forming ring-shaped complexes, recognizes pupylated proteins, homolog in M. tuberculosis interacts with proteasome	Post-translational modification; Protein turnover and chaperones	20	20	n.d.	n.d.	n.d.	-	n.d.	3155	n.d.	+
NCgl1440	arc (mpa)	AAA+ ATPase forming ring-shaped complexes, recognizes pupylated proteins, homolog in M. tuberculosis interacts with proteasome	Post-translational modification; Protein turnover and chaperones	65	65	n.d.	n.d.	n.d.	-	n.d.	n.d.	2285	+
NCgl1444		None	General function prediction only	-50	197	8106	10191	10156	+	12160	14492	10175	+
NCgl1476		implicated in regulation of membrane protease activity	Protein turnover and chaperones	121	121	5376	6768	5940	+	8414	14558	12841	+
NCgl1479	hemH	ferrochelatase (EC:4.99.1.1), essential	Transport and metabolism of further metabolites	4	4	32676	41904	32736	+	44465	66184	50060	+
NCgl1481		None	Unknown function	-56	91	3649	3620	3854	+	7554	10746	9631	+
NCgl1506		similar to ABC-type multidrug transport system	General function prediction only	26	26	17382	22034	18907	+	28190	41209	30852	+
NCgl1512	tkt	transketolase (EC:2.2.1.1)	Central carbon metabolism	-143	1	n.d.	n.d.	n.d.	-	n.d.	3483	3537	+
NCgl1525	pgk	phosphoglycerate kinase (EC:2.7.2.3)	Central carbon metabolism	258	258	n.d.	2636	n.d.	+	n.d.	n.d.	n.d.	-
NCgl1526	gapA (gap)	glyceraldehyde-3-phosphate dehydrogenase glycolysis EC:1.2.1.12	Central carbon metabolism	91	274	4401	7200	3990	+	6264	8380	7400	+
NCgl1536	rpe	ribulose-phosphate 3-epimerase (EC:5.1.3.1)	Central carbon metabolism	56	56	n.d.	2243	n.d.	+	2948	4108	2449	+
NCgl1543		Promotes RNA polymerase assembly. Latches the N- and C-terminal regions of the beta' subunit thereby facilitating its interaction with the beta and alpha subunits	Transcription including sigma factors, RNA processing and modification	6	69	n.d.	2125	n.d.	+	n.d.	n.d.	n.d.	-
NCgl1610		similar to Cu resistance protein CopC	Inorganic ion transport,metabolism, and storage	1801	1943	n.d.	n.d.	n.d.	-	n.d.	n.d.	2557	+
NCgl1614	act4	putative N-acetyltransferase CGP3 region	Prophage genes	586	781	n.d.	n.d.	n.d.	-	2825	3779	3972	+
NCgl1615		None	Prophage genes	-478	-478	n.d.	2558	2448	+	n.d.	n.d.	n.d.	-
NCgl1619		None	Prophage genes	592	745	2563	2558	2358	+	4422	5291	6094	+
NCgl1625		None	Prophage genes	140	287	n.d.	3856	n.d.	+	3132	4173	n.d.	+
NCgl1625		None	Prophage genes	105	252	n.d.	n.d.	n.d.	-	n.d.	n.d.	3210	+
NCgl1640		None	Prophage genes	-131	-131	n.d.	n.d.	n.d.	-	n.d.	2563	2177	+
NCgl1641		None	Prophage genes	371	371	n.d.	n.d.	n.d.	-	2334	n.d.	2721	+
NCgl1642		None	Prophage genes	154	154	n.d.	n.d.	n.d.	-	2334	2958	2449	+
NCgl1659		None	Prophage genes	2630	2630	n.d.	n.d.	n.d.	-	3562	3615	2829	+
NCgl1664	tnp14a	transposase fragment CGP3 region	Prophage genes	1788	1788	n.d.	3069	n.d.	+	2395	3582	3428	+
NCgl1666		similar to methyl-accepting chemotaxis protein	Prophage genes	257	411	n.d.	n.d.	2267	+	n.d.	2366	n.d.	+
NCgl1669	priP	prophage DNA primase CGP3 region	Prophage genes	-179	17	2619	3226	3083	+	6080	10450	9631	+
NCgl1670		None	Prophage genes	11	11	n.d.	n.d.	n.d.	-	n.d.	n.d.	2884	+
NCgl1688		None	Prophage genes	600	600	2813	n.d.	2494	+	n.d.	n.d.	n.d.	-
NCgl1688		None	Prophage genes	491	491	n.d.	n.d.	n.d.	-	4545	5061	n.d.	+
NCgl1688		None	Prophage genes	531	531	n.d.	3069	n.d.	+	n.d.	n.d.	3754	+
NCgl1688		None	Prophage genes	-87	-87	n.d.	n.d.	n.d.	-	n.d.	2793	2829	+
NCgl1692		similar to superfamily I DNA and RNA helicases	Prophage genes	-907	-907	3371	3777	3355	+	4115	6802	5224	+
NCgl1705	cglIIR	restriction endonuclease CGP3 region	Prophage genes	-736	-736	n.d.	n.d.	n.d.	-	n.d.	2530	2721	+
NCgl1710		similar to superfamily II DNA/RNA helicases, SNF2 family~hypothetical protein	Prophage genes	-1	191	n.d.	n.d.	n.d.	-	n.d.	n.d.	2394	+
NCgl1712		None	Prophage genes	131	332	6658	11725	5305	+	3378	4075	n.d.	+
NCgl1712		None	Prophage genes	64	265	n.d.	n.d.	n.d.	-	n.d.	n.d.	2993	+
NCgl1720		None	Prophage genes	-73	-73	8858	11922	9794	+	14064	21886	15780	+
NCgl1727		None	Prophage genes	273	273	n.d.	n.d.	n.d.	-	2211	2695	n.d.	+
NCgl1730		similar to nuclease subunit of the excinuclease complex	Prophage genes	876	936	2507	2400	2131	+	3501	5126	3591	+
NCgl1736		None	Prophage genes	13	170	3426	4604	3673	+	4668	7854	7563	+
NCgl1742		None	Prophage genes	-35	2	2396	3344	2584	+	3992	6441	5768	+
NCgl1742		None	Prophage genes	-709	-672	n.d.	2243	n.d.	+	n.d.	n.d.	n.d.	-
NCgl1755		None		53	53	n.d.	2203	n.d.	+	4176	5159	5332	+
NCgl1769		similar DNA topoisomerase III	Prophage genes	981	1005	n.d.	2558	n.d.	+	n.d.	n.d.	n.d.	-
NCgl1787		None		-35	-27	n.d.	2361	n.d.	+	3009	3713	3156	+
NCgl1793		None		265	265	n.d.	n.d.	n.d.	-	2395	2530	2449	+
NCgl1806		None		652	652	3315	4013	2992	+	2641	4239	2938	+
NCgl1806		None		-621	-621	n.d.	n.d.	n.d.	-	2334	n.d.	2612	+
NCgl1806		None		-546	-546	n.d.	n.d.	n.d.	-	n.d.	2859	n.d.	+
NCgl1815		None		458	628	n.d.	n.d.	n.d.	-	n.d.	2859	2394	+
NCgl1822	aftC	arabinofuranosyltransferase	Cell wall/membrane/envelope biogenesis	320	416	n.d.	n.d.	n.d.	-	2702	n.d.	n.d.	+
NCgl1822	aftC	arabinofuranosyltransferase	Cell wall/membrane/envelope biogenesis	262	358	n.d.	n.d.	n.d.	-	n.d.	3418	3428	+
NCgl1824		None	Inorganic ion transport and metabolism	3	123	12925	16604	13013	+	20329	24646	20133	+
NCgl1829		None	Unknown function	124	192	n.d.	n.d.	n.d.	-	2457	n.d.	n.d.	+
NCgl1834	suhB	myo-inositol-1or 4-monophosphatase (EC:3.1.3.25)	Cell wall/membrane/envelope biogenesis	-133	-133	309597	411601	308450	+	799329	1256148	1155077	+
NCgl1873		None	Unknown function	-696	-656	n.d.	n.d.	n.d.	-	n.d.	3188	n.d.	+
NCgl1875	gluA	glutamate uptake system, ABC-type, ATP-binding protein	Amino acid transport and metabolism	2675	2675	n.d.	n.d.	n.d.	-	2579	n.d.	n.d.	+
NCgl1890		None	Unknown function	326	326	2535	3344	2992	+	6203	6474	7890	+
NCgl1903	ribF	putative kinase / FMN adenylyltransferase (EC:2.7.1.26), maybe involved riboflavin metabolism, riboflavin	Coenzyme transport and metabolism	941	941	n.d.	n.d.	n.d.	-	2395	n.d.	n.d.	+
NCgl1911		implicated in transcription termination	Transcription including sigma factors, RNA processing and modification	-33	47	n.d.	2203	n.d.	+	n.d.	n.d.	n.d.	-
NCgl1915	oppA	ABC-type peptide transport system, secreted component	Transport and metabolism of further metabolites	211	268	13315	15345	13013	+	17135	29017	23180	+
NCgl1919	proS	prolyl-tRNA synthetase (EC:6.1.1.15)	Translation, ribosomal structure and biogenesis	-803	-803	n.d.	n.d.	n.d.	-	n.d.	2728	n.d.	+
NCgl1921		None	Inorganic ion transport and metabolism	228	228	n.d.	n.d.	n.d.	-	n.d.	2596	2721	+
NCgl1922		None	Inorganic ion transport and metabolism	-459	-402	n.d.	n.d.	n.d.	-	n.d.	2563	n.d.	+
NCgl1929		None	Unknown function	48	282	3398	3541	2630	+	3194	5126	3646	+
NCgl1930		None	Unknown function	83	225	n.d.	n.d.	2403	+	n.d.	n.d.	n.d.	-
NCgl1940	dxr	1-deoxy-D-xylulose 5-phosphate reductoisomerase (EC:1.1.1.267)	Transport and metabolism of further metabolites	51	51	2284	2558	n.d.	+	2887	3516	3047	+
NCgl1941		None	Unknown function	64	143	n.d.	n.d.	2494	+	n.d.	n.d.	n.d.	-
NCgl1946	cdsA	phosphatidate cytidylyltransferase (EC:2.7.7.41)	Cell wall/membrane/envelope biogenesis	-536	-536	n.d.	n.d.	n.d.	-	2272	n.d.	n.d.	+
NCgl1952	xerC	tyrosine recombinase	DNA replication, recombination, repair, and degradation	31	134	39027	52055	38086	+	177676	306438	278159	+
NCgl2026	glgX	glycogen debranching enzyme (EC:3.2.1.68)	Carbon source transport and metabolism	-298	-298	17522	25024	21491	+	35806	43181	35858	+
NCgl2027		None	General function prediction only	127	127	2312	2203	2448	+	3624	4568	n.d.	+
NCgl2027		None	General function prediction only	89	89	n.d.	n.d.	n.d.	-	n.d.	n.d.	4081	+
NCgl2048		cobalamin-independent	Amino acid transport and metabolism	289	330	n.d.	n.d.	n.d.	-	3132	n.d.	n.d.	+
NCgl2048		cobalamin-independent	Amino acid transport and metabolism	80	121	n.d.	n.d.	n.d.	-	n.d.	n.d.	2557	+
NCgl2048		cobalamin-independent	Amino acid transport and metabolism	135	176	n.d.	n.d.	n.d.	-	n.d.	3451	n.d.	+
NCgl2054		None	General function prediction only	219	449	2786	n.d.	n.d.	+	n.d.	n.d.	n.d.	-
NCgl2054		None	General function prediction only	194	424	n.d.	3620	2176	+	3808	5028	3265	+
NCgl2055		None	Amino acid transport and metabolism	-900	-900	n.d.	2203	2222	+	3869	4568	4680	+
NCgl2104	plsC	1-acyl-sn-glycerol-3-phosphate acetyltransferase	Cell wall/membrane/envelope biogenesis	14	92	n.d.	n.d.	n.d.	-	2518	n.d.	n.d.	+
NCgl2104	plsC	1-acyl-sn-glycerol-3-phosphate acetyltransferase	Cell wall/membrane/envelope biogenesis	75	153	n.d.	n.d.	n.d.	-	n.d.	3286	2938	+
NCgl2112	ctaE	cytochrome aa3 oxidase, subunit 3	Respiration and oxidative phosphorylation	71	71	n.d.	n.d.	n.d.	-	80393	n.d.	68996	+
NCgl2113		None		-71	-71	63708	76883	64927	+	137510	158132	105887	+
NCgl2115	ctaC	cytochrome aa3 oxidase, subunit 2	Respiration and oxidative phosphorylation	57	243	10446	10584	10564	+	16705	20177	16215	+
NCgl2128	lipA	lipoyl synthase/synthetase (EC:2.8.1.-)	Coenzyme transport and metabolism	-27	67	2730	2479	2902	+	3808	4666	4081	+
NCgl2146	hmuO	heme oxygenase	Transport and metabolism of further metabolites	54	160	2813	3226	2992	+	4790	5751	n.d.	+
NCgl2146	hmuO	heme oxygenase	Transport and metabolism of further metabolites	80	186	n.d.	n.d.	n.d.	-	n.d.	n.d.	4353	+
NCgl2167	aceE	pyruvate dehydrogenase, E1 subunit of PDHc	Central carbon metabolism	0	70	n.d.	n.d.	2312	+	n.d.	n.d.	n.d.	-
NCgl2174	acpM	acyl carrier protein ACP	Lipid transport and metabolism	589	589	3426	3856	4353	+	9704	12126	11209	+
NCgl2195		None	Unknown function	-59	-4	3621	4525	3355	+	7554	8413	6149	+
NCgl2198	glyS	glycyl-tRNA synthetase (EC:6.1.1.14)	Translation, ribosomal structure and biogenesis	-53	122	n.d.	2676	n.d.	+	n.d.	n.d.	n.d.	-
NCgl2207		None	General function prediction only	440	440	n.d.	n.d.	n.d.	-	n.d.	2366	n.d.	+
NCgl2211	hrcA	heat-inducible transcription repressor, HrcA-family	Signal transduction mechanisms	-243	-240	n.d.	n.d.	n.d.	-	n.d.	n.d.	2449	+
NCgl2216	fadD15	long-chain fatty acid CoA ligase (EC:6.2.1.3)	Lipid transport and metabolism	11	210	2061	3462	n.d.	+	2887	n.d.	n.d.	+
NCgl2217	malQ	4-α-glucanotransferase (EC:2.4.1.25)	Carbon source transport and metabolism	-3	7	n.d.	n.d.	2403	+	n.d.	n.d.	n.d.	-
NCgl2228	brnQ	branched-chain amino acid uptake carrier, Na+-coupled?	Amino acid transport and metabolism	236	346	2869	2479	2630	+	4176	4798	3754	+
NCgl2236		None	Carbon source transport and metabolism	160	181	6853	8932	6529	+	14617	19651	20840	+
NCgl2247	aceB	malate synthase (EC:2.3.3.9), part of glyoxylate shunt	Central carbon metabolism	66	249	2368	2164	n.d.	+	n.d.	n.d.	n.d.	-
NCgl2247	aceB	malate synthase (EC:2.3.3.9), part of glyoxylate shunt	Central carbon metabolism	142	325	n.d.	n.d.	n.d.	-	2641	n.d.	n.d.	+
NCgl2248	aceA	isocitrate lyase (EC:4.1.3.1), part of glyoxylate shunt	Central carbon metabolism	32	143	n.d.	n.d.	n.d.	-	n.d.	n.d.	2449	+
NCgl2252		None	Unknown function	-38	27	n.d.	3856	2584	+	n.d.	n.d.	n.d.	-
NCgl2253		None	Unknown function	506	538	2841	n.d.	n.d.	+	n.d.	n.d.	n.d.	-
NCgl2254		None	Unknown function	-717	-717	2396	n.d.	n.d.	+	n.d.	n.d.	n.d.	-
NCgl2254		None	Unknown function	-701	-701	n.d.	2164	n.d.	+	5650	7657	7509	+
NCgl2261	rpsT	30S ribosomal protein S20	Translation, ribosomal structure and biogenesis	166	321	n.d.	n.d.	n.d.	-	n.d.	n.d.	2340	+
NCgl2280	rplU	50S ribosomal protein L21	Translation, ribosomal structure and biogenesis	29	205	n.d.	2518	n.d.	+	n.d.	n.d.	n.d.	-
NCgl2296		None	General function prediction only	-448	-448	n.d.	n.d.	2222	+	n.d.	n.d.	n.d.	-
NCgl2304	clpX	ATP-dependent protease ATP-binding subunit	Protein turnover and chaperones	8	83	2201	n.d.	2675	+	n.d.	n.d.	n.d.	-
NCgl2309	pcaF	β-ketoadipyl-CoA thiolase (EC:2.3.1.174)	Carbon source transport and metabolism	241	241	n.d.	n.d.	2176	+	2211	n.d.	n.d.	+
NCgl2309	pcaF	β-ketoadipyl-CoA thiolase (EC:2.3.1.174)	Carbon source transport and metabolism	200	200	n.d.	n.d.	n.d.	-	n.d.	3319	n.d.	+
NCgl2316		similar to restriction endonucleases	DNA replication, recombination, repair, and degradation	-554	-516	n.d.	n.d.	n.d.	-	n.d.	2662	n.d.	+
NCgl2324	benR	transcriptional regulator, LuxR-family	Signal transduction mechanisms	225	291	3928	4604	3582	+	8045	9070	6584	+
NCgl2326	benE	benzoate membrane transport protein, , benzoate:H+ symporter BenE-family	Carbon source transport and metabolism	-261	-261	n.d.	n.d.	n.d.	-	n.d.	2498	n.d.	+
NCgl2326	benE	benzoate membrane transport protein, , benzoate:H+ symporter BenE-family	Carbon source transport and metabolism	-315	-315	n.d.	n.d.	n.d.	-	n.d.	n.d.	3102	+
NCgl2350		similar to ATPases of various ABC-type transport systems, contains duplicated ATPase	General function prediction only	5	5	11115	13850	11063	+	16091	25139	14365	+
NCgl2355	argD2	putative aminotransferase class-III, pyridoxal-phosphate dependent	Amino acid transport and metabolism	185	226	n.d.	n.d.	n.d.	-	3562	3451	4081	+
NCgl2358		similar to short-chain alcohol dehydrogenases	General function prediction only	-18	11	20642	22506	21174	+	29234	31285	18174	+
NCgl2384	hyi	hydroxypyruvate isomerase (EC:5.3.1.22)	Carbon source transport and metabolism	1288	1312	n.d.	n.d.	n.d.	-	n.d.	3319	2503	+
NCgl2410		None	Signal transduction mechanisms	-816	-816	n.d.	n.d.	n.d.	-	2518	n.d.	n.d.	+
NCgl2422	cpdA	cAMP phosphodiesterase	Signal transduction mechanisms	301	301	2229	n.d.	2222	+	7984	9037	10284	+
NCgl2434		None	Unknown function	-444	-411	n.d.	n.d.	n.d.	-	2395	n.d.	n.d.	+
NCgl2434		None	Unknown function	-497	-464	n.d.	n.d.	n.d.	-	n.d.	3220	3591	+
NCgl2437	ctaD	cytochrome aa3 oxidase, subunit 1	Respiration and oxidative phosphorylation	211	323	18190	20185	18363	+	38016	49227	33410	+
NCgl2443	nrdE	ribonucleotide-diphosphate reductase α subunit (EC:1.17.4.1), essential for aerobic growth	Nucleotide transport and metabolism	-68	-68	3315	3974	3582	+	6387	9366	8108	+
NCgl2446a		None		-42	49	n.d.	2400	n.d.	+	n.d.	n.d.	n.d.	-
NCgl2447		COG3001:hypotheical protein	Unknown function	-275	-275	n.d.	n.d.	2312	+	n.d.	n.d.	n.d.	-
NCgl2465		involved in lipoprotein release, ATPases	General function prediction only	-115	-45	2229	n.d.	n.d.	+	2887	2892	n.d.	+
NCgl2466		similar to sugar phosphate isomerases/epimerases	Nucleotide transport and metabolism	540	540	2340	3108	n.d.	+	n.d.	n.d.	n.d.	-
NCgl2466		similar to sugar phosphate isomerases/epimerases	Nucleotide transport and metabolism	2887	2887	n.d.	n.d.	n.d.	-	2887	n.d.	n.d.	+
NCgl2466		similar to sugar phosphate isomerases/epimerases	Nucleotide transport and metabolism	2836	2836	n.d.	n.d.	n.d.	-	n.d.	n.d.	3265	+
NCgl2466		similar to sugar phosphate isomerases/epimerases	Nucleotide transport and metabolism	501	501	n.d.	n.d.	2494	+	n.d.	n.d.	n.d.	-
NCgl2471	pduO	adenosylcobalamin-dependent diol dehydratase γ (EC:4.2.1.28)	Coenzyme transport and metabolism	1338	1512	2702	n.d.	n.d.	+	n.d.	n.d.	n.d.	-
NCgl2471	pduO	adenosylcobalamin-dependent diol dehydratase γ (EC:4.2.1.28)	Coenzyme transport and metabolism	3719	3893	n.d.	n.d.	n.d.	-	2887	n.d.	n.d.	+
NCgl2471	pduO	adenosylcobalamin-dependent diol dehydratase γ (EC:4.2.1.28)	Coenzyme transport and metabolism	3667	3841	n.d.	n.d.	n.d.	-	n.d.	n.d.	3265	+
NCgl2471	pduO	adenosylcobalamin-dependent diol dehydratase γ (EC:4.2.1.28)	Coenzyme transport and metabolism	1383	1557	n.d.	2912	2267	+	n.d.	n.d.	n.d.	-
NCgl2472	ramA	transcriptional regulator, acetate metabolism, LuxR-family	Signal transduction mechanisms	-9	65	3009	2990	3038	+	2825	3418	2394	+
NCgl2472	ramA	transcriptional regulator, acetate metabolism, LuxR-family	Signal transduction mechanisms	242	316	n.d.	n.d.	n.d.	-	n.d.	n.d.	2285	+
NCgl2473	cysK	O-acetylserine thiol-lyase, cysteine synthase (EC:2.5.1.47), loss causes cysteine auxotrophy	Amino acid transport and metabolism	-242	-164	n.d.	n.d.	2720	+	n.d.	n.d.	n.d.	-
NCgl2473	cysK	O-acetylserine thiol-lyase, cysteine synthase (EC:2.5.1.47), loss causes cysteine auxotrophy	Amino acid transport and metabolism	-383	-305	n.d.	2794	n.d.	+	n.d.	n.d.	n.d.	-
NCgl2482	phoU	phosphate uptake regulator	Inorganic ion transport, metabolism, and storage	-66	-66	3482	3895	3401	+	3316	6178	4299	+
NCgl2491		catalyzes the formation of 4-aminobenzoate and pyruvate from 4-amino-4-deoxychorismate	Amino acid transport and metabolism	1562	1713	n.d.	2321	n.d.	+	n.d.	n.d.	n.d.	-
NCgl2492		None	General function prediction only	-72	-72	n.d.	n.d.	2131	+	n.d.	n.d.	n.d.	-
NCgl2569	ispF	2-C-methyl-D-erythritol 2,4-cyclodiphosphate synthase (EC:4.6.1.12)	Transport and metabolism of further metabolites	499	546	n.d.	3148	n.d.	+	7677	5685	5169	+
NCgl2574		None	Unknown function	65	111	10808	13181	13103	+	19407	32961	24540	+
NCgl2577		None	Unknown function	292	292	2368	2400	n.d.	+	n.d.	3779	3156	+
NCgl2581		None	Unknown function	-269	-269	n.d.	n.d.	1950	+	n.d.	n.d.	n.d.	-
NCgl2589		None	Unknown function	-237	-237	2674	n.d.	2494	+	3071	4141	3210	+
NCgl2591		None	Unknown function	-1280	-1280	n.d.	2597	n.d.	+	n.d.	n.d.	n.d.	-
NCgl2592	lmrB	lincomycin resistance protein	Transport and metabolism of further metabolites	-717	-635	3482	3738	n.d.	+	9151	14426	16814	+
NCgl2592	lmrB	lincomycin resistance protein	Transport and metabolism of further metabolites	-676	-594	n.d.	n.d.	3264	+	n.d.	n.d.	n.d.	-
NCgl2602	folE	GTP cyclohydrolase I (EC:3.5.4.16)	Coenzyme transport and metabolism	-34	150	n.d.	n.d.	n.d.	-	n.d.	2465	2340	+
NCgl2648		None	Inorganic ion transport, metabolism, and storage	1430	1630	n.d.	2676	n.d.	+	n.d.	n.d.	n.d.	-
NCgl2655	pknG	serine/threonine protein kinase	Post-translational modification	-207	-86	n.d.	n.d.	n.d.	-	n.d.	2202	n.d.	+
NCgl2659		None	General function prediction only	535	535	n.d.	n.d.	n.d.	-	n.d.	2563	n.d.	+
NCgl2663	purT	5-phosphoribosylglycinamide transformylase	Nucleotide transport and metabolism	-59	227	n.d.	n.d.	n.d.	-	2457	3188	n.d.	+
NCgl2664		None	Unknown function	-661	-565	n.d.	2558	2494	+	n.d.	3319	3591	+
NCgl2666	tnp8a	transposase fragment	DNA replication, recombination, repair, and degradation	210	445	n.d.	2833	n.d.	+	n.d.	n.d.	n.d.	-
NCgl2673	fda	fructose-bisphosphate aldolase (EC:4.1.2.13)	Central carbon metabolism	-45	-1	3816	n.d.	3219	+	4238	4436	3537	+
NCgl2673	fda	fructose-bisphosphate aldolase (EC:4.1.2.13)	Central carbon metabolism	-5	39	n.d.	4407	n.d.	+	n.d.	n.d.	n.d.	-
NCgl2674		similar to alpha-1%2C6-mannanase	Unknown function	-8	141	3593	3974	3355	+	5466	6967	5332	+
NCgl2699	hspR	transcriptional regulator involved in heat shock response, MerR-family	Signal transduction mechanisms	350	435	n.d.	n.d.	n.d.	-	n.d.	n.d.	2394	+
NCgl2702	dnaK	chaperone Dnak, heat shock protein	Protein turnover and chaperones	-328	-310	n.d.	n.d.	2539	+	n.d.	n.d.	n.d.	-
NCgl2703		None	General function prediction only	-31	-31	3677	n.d.	3038	+	n.d.	4929	3428	+
NCgl2703		None	General function prediction only	579	579	2535	n.d.	n.d.	+	n.d.	4075	3156	+
NCgl2703		None	General function prediction only	5	5	n.d.	3659	n.d.	+	3808	n.d.	n.d.	+
NCgl2703		None	General function prediction only	553	553	n.d.	n.d.	n.d.	-	3685	n.d.	n.d.	+
NCgl2716	cysD	sulfate adenylyltransferase subunit 2 (EC:2.7.7.4), loss causes sulfide/cysteine auxotrophy	Amino acid transport and metabolism; Inorganic ion transport, metabolism, and storage	99	99	n.d.	n.d.	n.d.	-	n.d.	n.d.	2285	+
NCgl2719	cysJ (fpr2)	sulfite reductase flavoprotein, Ferredoxin-NADP+ reductase (EC:1.18.1.2)	Amino acid transport and metabolism; Inorganic ion transport, metabolism, and storage	-432	-326	3064	n.d.	2675	+	n.d.	n.d.	n.d.	-
NCgl2720		None	Unknown function	445	445	n.d.	n.d.	n.d.	-	2272	n.d.	n.d.	+
NCgl2726	tctC	citrate uptake transporter, substrate binding protein	Carbon source transport and metabolism	-165	-67	2646	2558	2947	+	n.d.	3286	2449	+
NCgl2748		contains integrase core domain		613	613	n.d.	2282	n.d.	+	2702	2530	n.d.	+
NCgl2752	htaD	secreted heme transport-associated protein	Transport and metabolism of further metabolites	-125	148	4791	4918	5305	+	15907	17745	15290	+
NCgl2762		None	Cell wall/membrane/envelope biogenesis	1476	1479	2451	n.d.	2448	+	n.d.	2465	2449	+
NCgl2765	pck	phosphoenolpyruvate carboxykinase GTP (EC:4.1.1.32)	Central carbon metabolism	-30	7	2758	n.d.	n.d.	+	n.d.	n.d.	n.d.	-
NCgl2765	pck	phosphoenolpyruvate carboxykinase GTP (EC:4.1.1.32)	Central carbon metabolism	-3	65	n.d.	3895	n.d.	+	n.d.	n.d.	n.d.	-
NCgl2768		None	Unknown function	15	15	4429	7791	4851	+	n.d.	n.d.	3428	+
NCgl2768		None	Unknown function	-13	-13	n.d.	n.d.	n.d.	-	3869	4371	n.d.	+
NCgl2770		None	Unknown function	212	212	n.d.	2243	2403	+	2948	3549	3265	+
NCgl2777	cop1	trehalose corynomycolyl transferase (EC:2.3.1.122), cop1, cmt1, and cmt2 can replace each other in the synthesis	Cell wall/membrane/envelope biogenesis	-18	193	n.d.	2164	n.d.	+	2764	n.d.	n.d.	+
NCgl2787		None	General function prediction only	-133	-108	4541	4840	4897	+	5773	7953	6257	+
NCgl2789	psp5	putative secreted protein	Unknown function	-1704	-1704	2897	3462	2856	+	3194	3549	2285	+
NCgl2791		similar to predicted hydrolases of the HAD superfamily	General function prediction only	183	183	2953	2676	3038	+	3746	6211	5278	+
NCgl2794	farR	transcriptional regulator involved in amino acid biosynthesis, GntR-family	Signal transduction mechanisms	43	43	2173	n.d.	n.d.	+	n.d.	n.d.	n.d.	-
NCgl2809		catalyzes the formation of phosphoenolpyruvate from pyruvate	General function prediction only	92	133	2312	3777	n.d.	+	n.d.	n.d.	n.d.	-
NCgl2810	ldhA (ldh)	NAD-dependent L-lactate dehydrogenase	Anaerobic metabolism	-36	55	2563	n.d.	n.d.	+	n.d.	n.d.	n.d.	-
NCgl2816		similar to permeases of the major facilitator superfamily	Carbon source transport and metabolism	530	603	3120	3817	3627	+	8721	10779	10883	+
NCgl2826	sodA (sod)	manganese superoxide dismutase (EC:1.15.1.1)	Inorganic ion transport, metabolism, and storage	9	101	n.d.	3148	2312	+	n.d.	n.d.	n.d.	-
NCgl2834	hrrA (cgtR11)	two component response regulator, control of heme homeostasis	Signal transduction mechanisms	29	111	2619	3541	2811	+	6019	6277	6584	+
NCgl2842	uspA3	universal stress protein no. 3 / protein E	Transcription including sigma factors, RNA processing and modification	-446	-378	n.d.	n.d.	3582	+	n.d.	n.d.	n.d.	-
NCgl2842	uspA3	universal stress protein no. 3 / protein E	Transcription including sigma factors, RNA processing and modification	-46	22	n.d.	3699	n.d.	+	n.d.	n.d.	n.d.	-
NCgl2842	uspA3	universal stress protein no. 3 / protein E	Transcription including sigma factors, RNA processing and modification	12	80	n.d.	n.d.	3128	+	n.d.	n.d.	n.d.	-
NCgl2843		putative alkanal monooxygenase α chain	General function prediction only	-82	68	n.d.	n.d.	2494	+	n.d.	n.d.	n.d.	-
NCgl2843		putative alkanal monooxygenase α chain	General function prediction only	3	153	n.d.	2321	n.d.	+	n.d.	n.d.	n.d.	-
NCgl2843		putative alkanal monooxygenase α chain	General function prediction only	1443	1593	n.d.	2203	2131	+	n.d.	n.d.	n.d.	-
NCgl2843		putative alkanal monooxygenase α chain	General function prediction only	1477	1627	n.d.	n.d.	n.d.	-	n.d.	2498	n.d.	+
NCgl2845		None		-9	40	2256	3187	2448	+	n.d.	n.d.	n.d.	-
NCgl2847		similar to pneumococcal surface protein A	Unknown function	3091	3168	n.d.	n.d.	n.d.	-	2887	n.d.	n.d.	+
NCgl2847		similar to pneumococcal surface protein A	Unknown function	3041	3118	n.d.	n.d.	n.d.	-	n.d.	n.d.	3265	+
NCgl2861		None		0	0	2479	2794	2675	+	n.d.	n.d.	n.d.	-
NCgl2861		None		34	34	n.d.	n.d.	n.d.	-	n.d.	2859	2884	+
NCgl2874	trxB1	thioredoxin no. 1 (EC:5.3.4.1)	Transport and metabolism of further metabolites	5	29	n.d.	2243	n.d.	+	n.d.	n.d.	n.d.	-
NCgl2881	rpsF	30S ribosomal protein S6	Translation, ribosomal structure and biogenesis	-6	79	2368	2990	n.d.	+	n.d.	n.d.	n.d.	-
NCgl2885		None	Unknown function	107	257	2117	n.d.	n.d.	+	n.d.	n.d.	n.d.	-
NCgl2888		None	Unknown function	-5	-5	2758	3620	3854	+	4483	6309	6366	+
NCgl2894	ino1	D-myo-inositol-1-phosphate synthase	Cell wall/membrane/envelope biogenesis	-48	165	9220	12551	9113	+	9274	14755	14691	+
NCgl2897	dps	starvation-induced DNA protection protein	Inorganic ion transport, metabolism, and storage	-2	-2	n.d.	2321	2584	+	n.d.	n.d.	n.d.	-
NCgl2902	qor3	putative NADPH:quinone oxidoreductase (EC:1.6.5.5)	Respiration and oxidative phosphorylation	-24	-24	n.d.	n.d.	n.d.	-	2579	2990	3754	+
NCgl2905	gntK	putative gluconate kinase (EC:2.7.1.12)	Central carbon metabolism	-97	-61	n.d.	n.d.	2403	+	n.d.	n.d.	2612	+
NCgl2911		None		228	332	n.d.	n.d.	2131	+	n.d.	n.d.	n.d.	-
NCgl2916		None	Unknown function	18	18	n.d.	n.d.	2312	+	n.d.	n.d.	n.d.	-
NCgl2924		similar to Na+/H+-dicarboxylate symporters	Carbon source transport and metabolism; Inorganic ion transport, metabolism, and storage	-1	188	2368	n.d.	n.d.	+	n.d.	n.d.	n.d.	-
NCgl2925	trpP	tryptophan-specific permease, 5-methyltryptophan resistance	Amino acid transport and metabolism	-28	34	n.d.	2597	2267	+	n.d.	n.d.	n.d.	-
NCgl2938		member of the Old Yellow Enzyme family	General function prediction only	-953	-755	n.d.	n.d.	n.d.	-	2702	2629	n.d.	+
NCgl2952	tcbF (rhcM2)	maleylacetate reductase (EC:1.3.1.32)	Carbon source transport and metabolism	465	465	n.d.	n.d.	n.d.	-	n.d.	n.d.	2666	+
NCgl2968		contains heavy-metal-associated domain	Inorganic ion transport, metabolism, and storage	-37	-5	4596	4643	4897	+	5466	8051	6747	+
NCgl2980		contains MutT-like domain, similar to NTP pyrophosphohydrolases including oxidative damage repair enzymes	Nucleotide transport and metabolism	-34	-34	2368	n.d.	n.d.	+	n.d.	n.d.	n.d.	-
NCgl2980		contains MutT-like domain, similar to NTP pyrophosphohydrolases including oxidative damage repair enzymes	Nucleotide transport and metabolism	31	31	n.d.	n.d.	2131	+	n.d.	n.d.	n.d.	-
NCgl2991		functions to insert inner membrane proteins into the IM in Escherichia coli, interacts with transmembrane segments, functions in both Sec-dependent and -independent membrane insertion, similar to Oxa1p in mitochondria	Protein secretion	-669	-437	n.d.	n.d.	n.d.	-	n.d.	n.d.	2775	+
NCgl2993	rpmH	50S ribosomal protein L34	Translation, ribosomal structure and biogenesis	-8	254	n.d.	2676	n.d.	+	n.d.	n.d.	n.d.	-
NCgl2993	rpmH	50S ribosomal protein L34	Translation, ribosomal structure and biogenesis	33	295	n.d.	n.d.	2494	+	n.d.	n.d.	n.d.	-
